# Supplementary material for: The Efficacy of Manual Therapy Approaches on Pain, Maximum Mouth Opening and Disability in Temporomandibular Disorders: A Systematic Review of Randomised Controlled Trials
Source: Life (Basel). 2023 Jan 20;13(2):292. doi: 10.3390/life13020292 (PMC9967117; doi:10.3390/life13020292)
Supplement: Supplementary file 1 [file life-13-00292-s001.zip]

Archive with 4 entries (4 files):
- Supplementary file S1 PRISMA checklist.pdf
- Supplementary file S2 Search Strategy.pdf
- Supplementary file S3 Funnel Plot.pdf
- Supplementary file S4 Manual therapy modalities subgroup analysis on pain intensity.pdf
